# Supplementary material for: Changes in hypothalamic subunits volume and their association with metabolic parameters and gastrointestinal appetite-regulating hormones following bariatric surgery
Source: Imaging Neurosci (Camb). 2025 Oct 31;3:IMAG.a.970. doi: 10.1162/IMAG.a.970 (PMC12580804; doi:10.1162/IMAG.a.970)
Supplement: Supplementary Tables [file IMAG.a.970_supp1.xlsx]

## Sheet: Table S1
Supplemental material, table S1
Details of the segmentation quality analysis performed for each subunit
	Good quality	Moderate quality	Poor quality
Left hypothalamus
Left Anterior-inferior	217	7	25
Left Anterior-superior	238	3	8
Left Posterior	236	11	2
Left Tubular inferior	230	16	3
Left Tubular superior	229	14	6
Total left hypothlamaus	1150	51	44
Right hypothalamus
Right Anterior-inferior	216	4	29
Right Anterior-superior	244	2	3
Right Posterior	235	8	6
Right Tubular inferior	210	18	21
Right Tubular superior	209	27	13
Total right hypothlamaus	1114	59	72
Total whole hypothalamus	2264	110	116

## Sheet: Table S2
Supplemental material, table S2
Comparison of participant characteristics: high-quality vs. moderate-quality segmentation groups
	Baseline			4 months			12 months			24 months
	High-quality	Moderate-quality	p value	High-quality	Moderate- quality	p value	High-quality	Moderate- quality	p value	High-quality	Moderate- quality	p value
N	51	22	---	39	21	---	21	13	---	14	8	---
Age (years)	45.7 ± 8.3	41.7 ± 10.3	0.0798	46.6 ± 7.9	42.6 ± 9.5	0.0843	46.7 ± 9.6	45.9 ± 8.6	0.7633	47.9 ± 6.7	48.1 ± 9.0	0.9942
Sex (F : M)	33:18	19:3	0.0905	28:11	15:6	> 0.999	16:5	11:2	0.6818	9:5	6:2	> 0.999
Diabetes n (%)	15 (29)	4 (18)	0.3928	16 (41)	1 (5)	0.0027	7 (33)	3 (23)	0.7041	3 (21)	2 (25)	>0.999
Type of surgery			0.8661			0.7727			0.0717			0.3873
SG	32	15		26	16		12	8		7	6
RYGB	8	2		7	2		3	5		3	2
BPD-DS	11	5		6	3		6	0		4	0
Weight (kg)	120.7 ±14.5	122.2 ± 15.3	0.6862	93.3 ± 11.8	98.5 ± 11.9	0.1145	80.6 ± 12.0	81.1 ± 13.7	0.9064	83.2 ± 16.9	79.7 ± 16.6	0.6396
BMI (kg/m2)	42.9 ± 4.0	45.1 ± 4.2	0.0307	34.3 ± 4.1	34.0 ± 3.0	0.8373	29.1 ± 3.3	30.4 ± 6.1	0.4903	29.4 ± 5.3	29.0 ± 3.7	0.8272
Waist circumference (cm)	129.1 ± 10.3	131.6 ± 10.0	0.3371	111.1 ± 11.1	112.1 ± 9.0	0.7317	99.0 ± 10.0	102.6 ± 12.7	0.3603	98.7 ± 13.5	100.1 ± 9.3	0.8057
Total weight loss (%)	---	---	---	21.4 ± 4.2	22.0 ± 3.7	0.5811	35.1 ± 7.2	29.0 ± 7.2	0.0226	35.7 ± 8.2	30.1 ± 6.1	0.1124
Excess weight loss (%)	---	---	---	46.5 ± 10.9	47.2 ± 7.9	0.7856	72.4 ± 15.1	66.1 ± 20.2	0.3014	73.5 ± 18.8	69.0 ±13.5	0.5627
Values are presented as mean ± standard deviation or n (%).
F: female, M: male, SG: sleeve gastrectomy, RYGB: Roux-en-Y gastric bypass, BPD-DS: biliopancreatic derivation with duodenal switch, BMI: body mass index.

## Sheet: Table S3
Supplemental material, table S3
Longitudinal changes in hypothalamus subunit volumes assessed by linear mixed-effects models
Whole left hypothalamus											Whole right hypothalamus
cAIC	1807.68										cAIC	1828.75
Term	Nparm	DFNum	DFDen	F Ratio	p-value						Term	Nparm	DFNum	DFDen	F Ratio	p-value
Age	1	1	73.0	0.1649708	0.6858						Age	1	1	71.3	2.3254847	0.1317
Sex (male)	1	1	73.2	0.5387101	0.4653						Sex (male)	1	1	71.5	2.3566398	0.1292
Baseline BMI	1	1	72.0	0.0172819	0.8958						Baseline BMI	1	1	70.3	0.1479808	0.7016
Surgery type	2	2	73.1	0.8673698	0.4243						Surgery type	2	2	71.5	0.5689871	0.5686
Visit	3	3	36.5	5.2717706	0.0040						Visit	3	3	33.2	0.6092498	0.6137
Label 1	Left Anterior-inferior (suprachiasmatic nucleus; supraoptic nucleus (SON))										Label 6	Right Anterior-inferior (suprachiasmatic nucleus; supraoptic nucleus (SON))
cAIC	1057.37										cAIC	1068.98
Term	Nparm	DFNum	DFDen	F Ratio	p-value						Term	Nparm	DFNum	DFDen	F Ratio	p-value
Age	1	1	69.6	2.1644553	0.1457						Age	1	1	69.5	1.6954099	0.1972
Sex (male)	1	1	69.6	3.8554473	0.0536						Sex (male)	1	1	70.4	0.6562419	0.4206
Baseline BMI	1	1	64.7	0.6461263	0.4244						Baseline BMI	1	1	67.9	5.0514877	0.0279*
Surgery type	2	2	66.1	0.1841009	0.8323						Surgery type	2	2	67.5	2.7523081	0.0709
Visit	3	3	35.1	3.0528385	0.0411*						Visit	3	3	32.8	1.2900814	0.2942
Label 2	Left Anterior-superior (preoptic area; paraventricular nucleus (PVN))										Label 7	Right Anterior-superior (preoptic area; paraventricular nucleus (PVN))
cAIC	1044.53										cAIC	1066.51
Term	Nparm	DFNum	DFDen	F Ratio	p-value						Term	Nparm	DFNum	DFDen	F Ratio	p-value
Age	1	1	73.8	1.3142465	0.2553						Age	1	1	66.9	0.6600166	0.4194
Sex (male)	1	1	75.4	1.1648734	0.2839						Sex (male)	1	1	67.1	0.1154206	0.7351
Baseline BMI	1	1	70.6	1.1431818	0.2886						Baseline BMI	1	1	65.1	3.1630984	0.0800
Surgery type	2	2	69.1	2.4372605	0.0949						Surgery type	2	2	66.3	0.5471672	0.5812
Visit	3	3	40.0	4.1618619	0.0117						Visit	3	3	28.6	0.8213604	0.4929
Label 3	Left Posterior (mamillary body; lateral hypothalamus; tuberomamillary nucleus (TMN))										Label 8	Right Posterior (mamillary body; lateral hypothalamus; tuberomamillary nucleus (TMN))
cAIC	1474.61										cAIC	1494.40
Term	Nparm	DFNum	DFDen	F Ratio	p-value						Term	Nparm	DFNum	DFDen	F Ratio	p-value
Age	1	1	72.5	0.2953154	0.5885						Age	1	1	72.5	2.0045114	0.1611
Sex (male)	1	1	69.1	2.7964282	0.0990						Sex (male)	1	1	72.4	4.2441954	0.0430*
Baseline BMI	1	1	62.7	0.3017117	0.5848						Baseline BMI	1	1	69.5	0.4628042	0.4986
Surgery type	2	2	61.2	2.2764093	0.1113						Surgery type	2	2	70.3	0.1396303	0.8699
Visit	3	3	38.8	10.887734	< 0.0001						Visit	3	3	38.7	0.026668	0.9940
Label 4	Left Tubular inferior (arcuate nucleus; ventromedial nucleus; SON; lateral tubular nucleus; TMN)										Label 9	Right Tubular inferior (arcuate nucleus; ventromedial nucleus; SON; lateral tubular nucleus; TMN)
cAIC	1504.44										cAIC	1492.67
Term	Nparm	DFNum	DFDen	F Ratio	p-value						Term	Nparm	DFNum	DFDen	F Ratio	p-value
Age	1	1	68.6	5.4556927	0.0224*						Age	1	1	68.8	2.9309584	0.0914
Sex (male)	1	1	68.3	0.5214015	0.4727						Sex (male)	1	1	68.3	0.7001845	0.4056
Baseline BMI	1	1	66.5	0.0500834	0.8236						Baseline BMI	1	1	64.9	1.1894899	0.2795
Surgery type	2	2	68.6	1.0387723	0.3594						Surgery type	2	2	64.4	1.1275369	0.3301
Visit	3	3	31.4	1.3121497	0.2878						Visit	3	3	33.5	1.4410351	0.2482
Label 5	Left Tubular superior (dorsomedial nucleus; PVN; lateral hypothalamus)										Label 10	Right Tubular superior (dorsomedial nucleus; PVN; lateral hypothalamus)
cAIC	1467.44										cAIC	1489.73
Term	Nparm	DFNum	DFDen	F Ratio	p-value						Term	Nparm	DFNum	DFDen	F Ratio	p-value
Age	1	1	73.2	0.3438262	0.5594						Age	1	1	67.6	0.1127223	0.7381
Sex (male)	1	1	72.1	0.5189618	0.4736						Sex (male)	1	1	67.3	0.0793534	0.7790
Baseline BMI	1	1	68.7	1.1773834	0.2817						Baseline BMI	1	1	66.1	0.0008929	0.9763
Surgery type	2	2	68.9	4.7023547	0.0122*						Surgery type	2	2	67.3	0.4270632	0.6542
Visit	3	3	38.9	0.1511125	0.9284						Visit	3	3	34.5	1.3147692	0.2853
P-values from the mixed-effects models for the whole hypothalamus and its subunits.
Results that remained significant after FDR correction across all subunits and across all timepoints (p<0.05) are shown in bold. Results not significant following FDR correction are indicated with an asterisk (*).
BMI: Body mass index, DFNum: Degrees of Freedom Numerator, DFDen : Degrees of Freedom Denominator.

## Sheet: Table S4
Supplemental material, table S4
Longitudinal changes in hypothalamus subunit volumes assessed by linear mixed-effects models, controlling for total grey matter volume (GMV)
Whole left hypothalamus											Whole right hypothalamus
cAIC	1808.20										cAIC	1827.65
Term	Nparm	DFNum	DFDen	F Ratio	p-value						Term	Nparm	DFNum	DFDen	F Ratio	p-value
Age	1	1	79.7	0.0137153	0.9071						Age	1	1	79.1	0.4809966	0.4900
Sex (male)	1	1	71.4	0.5211007	0.4727						Sex (male)	1	1	71.2	2.361033	0.1288
Baseline BMI	1	1	70.3	0.0389837	0.8441						Baseline BMI	1	1	69.9	0.1024352	0.7499
Surgery type	2	2	71.6	0.6760607	0.5118						Surgery type	2	2	71.4	0.3979069	0.6732
Visit	3	3	40.4	6.4979476	0.0011						Visit	3	3	36.2	1.1610829	0.3379
Total GMV	1	1	148.3	1.8932657	0.1709						Total GMV	1	1	135.1	3.2559256	0.0734
Label 1	Left Anterior-inferior (suprachiasmatic nucleus; supraoptic nucleus (SON))										Label 6	Right Anterior-inferior (suprachiasmatic nucleus; supraoptic nucleus (SON))
cAIC	1056.59										cAIC	1071.24
Term	Nparm	DFNum	DFDen	F Ratio	p-value						Term	Nparm	DFNum	DFDen	F Ratio	p-value
Age	1	1	70.6	0.525514	0.4709						Age	1	1	73.9	0.9443959	0.3343
Sex (male)	1	1	69.2	4.0996662	0.0467*						Sex (male)	1	1	69.8	0.6442588	0.4249
Baseline BMI	1	1	63.8	0.6557371	0.4211						Baseline BMI	1	1	67.4	4.8835448	0.0305*
Surgery type	2	2	64.0	0.1969846	0.8217						Surgery type	2	2	67.4	2.591137	0.0824
Visit	3	3	38.3	2.1848827	0.1056						Visit	3	3	35.7	1.34388	0.2756
Total GMV	1	1	99.9	2.8636064	0.0937						Total GMV	1	1	108.4	0.2547042	0.6148
Label 2	Left Anterior-superior (preoptic area; paraventricular nucleus (PVN))										Label 7	Right Anterior-superior (preoptic area; paraventricular nucleus (PVN))
cAIC	1047.10										cAIC	1069.08
Term	Nparm	DFNum	DFDen	F Ratio	p-value						Term	Nparm	DFNum	DFDen	F Ratio	p-value
Age	1	1	76.2	1.0448398	0.3099						Age	1	1	70.1	0.4539627	0.5027
Sex (male)	1	1	74.7	1.1652181	0.2839						Sex (male)	1	1	65.8	0.1072233	0.7444
Baseline BMI	1	1	69.7	1.1410155	0.2891						Baseline BMI	1	1	63.9	3.0948549	0.0833
Surgery type	2	2	68.5	2.4004183	0.0983						Surgery type	2	2	65.2	0.518351	0.5979
Visit	3	3	42.4	4.038535	0.0130*						Visit	3	3	29.9	0.8131104	0.4968
Total GMV	1	1	110.7	0.0208869	0.8854						Total GMV	1	1	107.7	0.0246251	0.8756
Label 3	Left Posterior (mamillary body; lateral hypothalamus; tuberomamillary nucleus (TMN))										Label 8	Right Posterior (mamillary body; lateral hypothalamus; tuberomamillary nucleus (TMN))
cAIC	1474.67										cAIC	1478.40
Term	Nparm	DFNum	DFDen	F Ratio	p-value						Term	Nparm	DFNum	DFDen	F Ratio	p-value
Age	1	1	74.7	0.9087166	0.3435						Age	1	1	77.7	0.0008724	0.9765
Sex (male)	1	1	66.7	2.9003514	0.0932						Sex (male)	1	1	71.1	5.5202543	0.0216*
Baseline BMI	1	1	58.8	0.2428166	0.6240						Baseline BMI	1	1	66.1	0.7194918	0.3994
Surgery type	2	2	58.4	2.0971833	0.1320						Surgery type	2	2	68.0	0.1594214	0.8530
Visit	3	3	41.4	12.151141	< 0.0001						Visit	3	3	44.9	0.863347	0.4671
Total GMV	1	1	105.3	2.1656609	0.1441						Total GMV	1	1	126.9	16.560275	< 0.0001
Label 4	Left Tubular inferior (arcuate nucleus; ventromedial nucleus; SON; lateral tubular nucleus; TMN)										Label 9	Right Tubular inferior (arcuate nucleus; ventromedial nucleus; SON; lateral tubular nucleus; TMN)
cAIC	1500.14										cAIC	1494.28
Term	Nparm	DFNum	DFDen	F Ratio	p-value						Term	Nparm	DFNum	DFDen	F Ratio	p-value
Age	1	1	76.8	1.6024235	0.2094						Age	1	1	75.2	1.397019	0.2409
Sex (male)	1	1	67.9	0.4500328	0.5046						Sex (male)	1	1	68.1	0.6819755	0.4118
Baseline BMI	1	1	66.4	0.1030383	0.7492						Baseline BMI	1	1	65.4	1.0893476	0.3005
Surgery type	2	2	68.5	0.8914035	0.4148						Surgery type	2	2	65.3	0.9836156	0.3794
Visit	3	3	36.9	2.3970537	0.0837						Visit	3	3	35.6	1.4070602	0.2568
Total GMV	1	1	140.5	5.7566162	0.0177*						Total GMV	1	1	132.6	0.8234492	0.3658
Label 5	Left Tubular superior (dorsomedial nucleus; PVN; lateral hypothalamus)										Label 10	Right Tubular superior (dorsomedial nucleus; PVN; lateral hypothalamus)
cAIC	1469.95										cAIC	1492.09
Term	Nparm	DFNum	DFDen	F Ratio	p-value						Term	Nparm	DFNum	DFDen	F Ratio	p-value
Age	1	1	79.3	0.1695753	0.6816						Age	1	1	73.7	0.2354464	0.6290
Sex (male)	1	1	70.8	0.4901841	0.4861						Sex (male)	1	1	66.4	0.0602632	0.8068
Baseline BMI	1	1	67.5	1.1337043	0.2908						Baseline BMI	1	1	65.2	0.0004737	0.9827
Surgery type	2	2	67.9	4.6913205	0.0123*						Surgery type	2	2	66.6	0.3874644	0.6803
Visit	3	3	41.0	0.1573006	0.9244						Visit	3	3	36.3	1.3813634	0.2640
Total GMV	1	1	115.9	0.0930215	0.7609						Total GMV	1	1	118.3	0.2262138	0.6352
P-values from the mixed-effects models for the whole hypothalamus and its subunits.
Results that remained significant after FDR correction, applied across all subunits and across all timepoints (p<0.05) are shown in bold. Results not significant following FDR correction are indicated with an asterisk (*).
BMI: Body mass index, DFNum: Degrees of Freedom Numerator, DFDen : Degrees of Freedom Denominator, GMV : Grey matter volume.

## Sheet: Table S5
Supplemental material, table S5
Longitudinal changes in hypothalamus subunit volumes assessed by linear mixed-effects models, controlling for intracranial volume (ICV)
Whole left hypothalamus											Whole right hypothalamus
cAIC	1763.47										cAIC	1787.87
Term	Nparm	DFNum	DFDen	F Ratio	p-value						Term	Nparm	DFNum	DFDen	F Ratio	p-value
Age	1	1	68.5	0.6151856	0.4355						Age	1	1	71.2	2.775258	0.1001
Sex (male)	1	1	67.5	3.2636746	0.0753						Sex (male)	1	1	70.3	0.1278164	0.7218
Baseline BMI	1	1	67.6	1.3195172	0.2547						Baseline BMI	1	1	70.3	0.2262862	0.6358
Surgery type	2	2	68.6	0.6215743	0.5401						Surgery type	2	2	71.2	0.1912925	0.8263
Visit	3	3	35.0	4.6520067	0.0077						Visit	3	3	32.2	0.6643661	0.5800
Total ICV	1	1	68.8	13.959003	0.0004						Total ICV	1	1	71.5	6.3545417	0.0139
Label 1	Left Anterior-inferior (suprachiasmatic nucleus; supraoptic nucleus (SON))										Label 6	Right Anterior-inferior (suprachiasmatic nucleus; supraoptic nucleus (SON))
cAIC	1034.20										cAIC	1044.31
Term	Nparm	DFNum	DFDen	F Ratio	p-value						Term	Nparm	DFNum	DFDen	F Ratio	p-value
Age	1	1	67.4	3.2172199	0.0774						Age	1	1	66.0	1.2417732	0.2692
Sex (male)	1	1	66.4	4.5669075	0.0363*						Sex (male)	1	1	66.2	0.3371061	0.5635
Baseline BMI	1	1	62.8	0.2364373	0.6285						Baseline BMI	1	1	64.1	3.7331669	0.0578
Surgery type	2	2	63.6	0.0314124	0.9691						Surgery type	2	2	62.7	1.7654653	0.1795
Visit	3	3	34.7	2.7681986	0.0563						Visit	3	3	31.0	1.1508326	0.3442
Total ICV	1	1	68.6	0.5188958	0.4738						Total ICV	1	1	67.7	0.0494742	0.8247
Label 2	Left Anterior-superior (preoptic area; paraventricular nucleus (PVN))										Label 7	Right Anterior-superior (preoptic area; paraventricular nucleus (PVN))
cAIC	1023.74										cAIC	1045.04
Term	Nparm	DFNum	DFDen	F Ratio	p-value						Term	Nparm	DFNum	DFDen	F Ratio	p-value
Age	1	1	70.2	0.774558	0.3818						Age	1	1	63.7	0.5379713	0.4660
Sex (male)	1	1	70.8	0.2397472	0.6259						Sex (male)	1	1	63.9	0.0664383	0.7974
Baseline BMI	1	1	67.7	0.4088824	0.5247						Baseline BMI	1	1	60.4	1.4760979	0.2291
Surgery type	2	2	66.2	1.9329268	0.1528						Surgery type	2	2	61.4	0.3403055	0.7129
Visit	3	3	38.8	4.0853533	0.0130*						Visit	3	3	28.0	0.741574	0.5362
Total ICV	1	1	72.1	4.4216897	0.0390*						Total ICV	1	1	65.6	1.0406872	0.3114
Label 3	Left Posterior (mamillary body; lateral hypothalamus; tuberomamillary nucleus (TMN))										Label 8	Right Posterior (mamillary body; lateral hypothalamus; tuberomamillary nucleus (TMN))
cAIC	1447.11										cAIC	1468.65
Term	Nparm	DFNum	DFDen	F Ratio	p-value						Term	Nparm	DFNum	DFDen	F Ratio	p-value
Age	1	1	70.1	0.0781468	0.7806						Age	1	1	70.4	1.5727471	0.2140
Sex (male)	1	1	67.7	0.0170343	0.8965						Sex (male)	1	1	69.6	2.3890324	0.1267
Baseline BMI	1	1	62.5	0.0287948	0.8658						Baseline BMI	1	1	67.6	0.6139191	0.4361
Surgery type	2	2	61.8	1.5877748	0.2126						Surgery type	2	2	68.5	0.2913814	0.7482
Visit	3	3	37.0	9.8981017	< 0.0001						Visit	3	3	37.4	0.0167214	0.9970
Total ICV	1	1	70.6	2.9491684	0.0903						Total ICV	1	1	70.5	0.0154608	0.9014
Label 4	Left Tubular inferior (arcuate nucleus; ventromedial nucleus; SON; lateral tubular nucleus; TMN)										Label 9	Right Tubular inferior (arcuate nucleus; ventromedial nucleus; SON; lateral tubular nucleus; TMN)
cAIC	1474.43										cAIC	1460.10
Term	Nparm	DFNum	DFDen	F Ratio	p-value						Term	Nparm	DFNum	DFDen	F Ratio	p-value
Age	1	1	67.4	5.9848464	0.0170*						Age	1	1	66.6	3.3706567	0.0708
Sex (male)	1	1	65.3	0.6734762	0.4148						Sex (male)	1	1	65.1	0.9235186	0.3401
Baseline BMI	1	1	66.9	0.6872545	0.4100						Baseline BMI	1	1	62.9	0.0433478	0.8357
Surgery type	2	2	67.8	0.5441745	0.5828						Surgery type	2	2	61.9	0.3453732	0.7093
Visit	3	3	31.6	0.9983336	0.4064						Visit	3	3	32.8	1.3511275	0.2749
Total ICV	1	1	67.1	4.8455297	0.0312*						Total ICV	1	1	67.6	6.489533	0.0131
Label 5	Left Tubular superior (dorsomedial nucleus; PVN; lateral hypothalamus)										Label 10	Right Tubular superior (dorsomedial nucleus; PVN; lateral hypothalamus)
cAIC	1426.97										cAIC	1448.48
Term	Nparm	DFNum	DFDen	F Ratio	p-value						Term	Nparm	DFNum	DFDen	F Ratio	p-value
Age	1	1	72.2	0.0805987	0.7773						Age	1	1	66.6	3.201e-6	0.9986
Sex (male)	1	1	69.2	10.91325	0.0015						Sex (male)	1	1	65.7	4.4039835	0.0397*
Baseline BMI	1	1	67.8	4.5250417	0.0370*						Baseline BMI	1	1	65.4	0.8594318	0.3573
Surgery type	2	2	67.3	4.7142864	0.0121*						Surgery type	2	2	66.5	0.6145496	0.5439
Visit	3	3	37.4	0.1273928	0.9433						Visit	3	3	32.9	1.6095059	0.2059
Total ICV	1	1	72.1	16.952015	0.0001						Total ICV	1	1	67.5	13.064203	0.0006
P-values from the mixed-effects models for the whole hypothalamus and its subunits.
Results that remained significant after FDR correction across all subunits and across all timepoints (p<0.05) are shown in bold. Results not significant following FDR correction are indicated with an asterisk (*).
BMI: Body mass index, DFNum: Degrees of Freedom Numerator, DFDen : Degrees of Freedom Denominator, ICV : intracranial volume.

## Sheet: Table S6
Supplemental material, table S6
Longitudinal changes in hypothalamus subunit volumes assessed by linear mixed-effects models, including surgery type by visit interactions
Whole left hypothalamus											Whole right hypothalamus
cAIC	1815.31										cAIC	1841.61
Term	Nparm	DFNum	DFDen	F Ratio	p-value						Term	Nparm	DFNum	DFDen	F Ratio	p-value
Age	1	1	74.3	0.1589069	0.6913						Age	1	1	71.6	2.5157889	0.1171
Sex (male)	1	1	74.7	0.7056068	0.4036						Sex (male)	1	1	72.2	2.524526	0.1165
Baseline BMI	1	1	73.1	0.0378854	0.8462						Baseline BMI	1	1	70.5	0.1422483	0.7072
Surgery type	2	2	75.8	1.4833312	0.2334						Surgery type	2	2	71.3	0.4218243	0.6575
Visit	3	3	31.3	7.0513778	0.0009						Visit	3	3	27.8	0.0772522	0.9718
Surgery type*Visit	6	6	37.6	1.136407	0.3605						Surgery type*Visit	6	6	34.9	0.4110377	0.8666
Label 1	Left Anterior-inferior (suprachiasmatic nucleus; supraoptic nucleus (SON))										Label 6	Right Anterior-inferior (suprachiasmatic nucleus; supraoptic nucleus (SON))
cAIC	1067.00										cAIC	1072.48
Term	Nparm	DFNum	DFDen	F Ratio	p-value						Term	Nparm	DFNum	DFDen	F Ratio	p-value
Age	1	1	69.2	1.7350567	0.1921						Age	1	1	67.2	2.3333004	0.1313
Sex (male)	1	1	70.3	3.230265	0.0766						Sex (male)	1	1	69.6	0.5619515	0.4560
Baseline BMI	1	1	65.1	0.6612159	0.4191						Baseline BMI	1	1	65.1	6.3886617	0.0139*
Surgery type	2	2	63.8	0.2566754	0.7744						Surgery type	2	2	67.0	3.4178527	0.0386*
Visit	3	3	29.6	3.0060446	0.0460*						Visit	3	3	25.7	0.6205615	0.6081
Surgery type*Visit	6	6	36.6	0.882974	0.5171						Surgery type*Visit	6	6	32.7	1.838966	0.1220
Label 2	Left Anterior-superior (preoptic area; paraventricular nucleus (PVN))										Label 7	Right Anterior-superior (preoptic area; paraventricular nucleus (PVN))
cAIC	1049.85										cAIC	1078.10
Term	Nparm	DFNum	DFDen	F Ratio	p-value						Term	Nparm	DFNum	DFDen	F Ratio	p-value
Age	1	1	73.3	1.2276586	0.2715						Age	1	1	65.8	0.8947513	0.3477
Sex (male)	1	1	74.2	0.938843	0.3357						Sex (male)	1	1	66.5	0.0923634	0.7621
Baseline BMI	1	1	69.2	0.9997054	0.3209						Baseline BMI	1	1	63.4	3.250503	0.0762
Surgery type	2	2	69.2	2.3702426	0.1010						Surgery type	2	2	59.2	0.3131221	0.7324
Visit	3	3	34.4	4.9235334	0.0060						Visit	3	3	23.1	0.4279873	0.7348
Surgery type*Visit	6	6	41.6	1.5188738	0.1959						Surgery type*Visit	6	6	30.0	0.5721099	0.7492
Label 3	Left Posterior (mamillary body; lateral hypothalamus; tuberomamillary nucleus (TMN))										Label 8	Right Posterior (mamillary body; lateral hypothalamus; tuberomamillary nucleus (TMN))
cAIC	1477.57										cAIC	1505.31
Term	Nparm	DFNum	DFDen	F Ratio	p-value						Term	Nparm	DFNum	DFDen	F Ratio	p-value
Age	1	1	72.5	0.2336619	0.6303						Age	1	1	72.5	1.831511	0.1802
Sex (male)	1	1	68.9	3.3343121	0.0722						Sex (male)	1	1	72.7	4.6178776	0.0350*
Baseline BMI	1	1	61.4	0.1731264	0.6788						Baseline BMI	1	1	69.5	0.50864	0.4781
Surgery type	2	2	64.9	1.1004463	0.3388						Surgery type	2	2	67.8	0.1127389	0.8936
Visit	3	3	33.4	10.781427	< 0.0001						Visit	3	3	32.5	0.1873786	0.9042
Surgery type*Visit	6	6	41.0	1.907181	0.1027						Surgery type*Visit	6	6	39.6	0.7173101	0.6379
Label 4	Left Tubular inferior (arcuate nucleus; ventromedial nucleus; SON; lateral tubular nucleus; TMN)										Label 9	Right Tubular inferior (arcuate nucleus; ventromedial nucleus; SON; lateral tubular nucleus; TMN)
cAIC	1504.47										cAIC	1505.90
Term	Nparm	DFNum	DFDen	F Ratio	p-value						Term	Nparm	DFNum	DFDen	F Ratio	p-value
Age	1	1	69.3	5.3937019	0.0232*						Age	1	1	68.1	3.3002285	0.0737
Sex (male)	1	1	69.3	0.6902794	0.4089						Sex (male)	1	1	67.1	0.8449837	0.3613
Baseline BMI	1	1	67.1	0.0772887	0.7819						Baseline BMI	1	1	61.7	1.2031682	0.2769
Surgery type	2	2	67.6	1.6721864	0.1955						Surgery type	2	2	62.3	1.3843631	0.2581
Visit	3	3	25.3	1.7181396	0.1885						Visit	3	3	27.9	1.0634065	0.3804
Surgery type*Visit	6	6	30.4	2.2680164	0.0632						Surgery type*Visit	6	6	35.4	0.3587572	0.8999
Label 5	Left Tubular superior (dorsomedial nucleus; PVN; lateral hypothalamus)										Label 10	Right Tubular superior (dorsomedial nucleus; PVN; lateral hypothalamus)
cAIC	1476.35										cAIC	1500.07
Term	Nparm	DFNum	DFDen	F Ratio	p-value						Term	Nparm	DFNum	DFDen	F Ratio	p-value
Age	1	1	71.9	0.3981369	0.5301						Age	1	1	67.5	0.1374741	0.7120
Sex (male)	1	1	71.1	0.6213726	0.4332						Sex (male)	1	1	67.3	0.1061944	0.7455
Baseline BMI	1	1	67.8	1.3287601	0.2531						Baseline BMI	1	1	65.5	0.0013943	0.9703
Surgery type	2	2	69.9	3.8422459	0.0261*						Surgery type	2	2	69.9	0.1458851	0.8645
Visit	3	3	32.3	0.3823254	0.7664						Visit	3	3	29.5	0.180176	0.9090
Surgery type*Visit	6	6	37.7	0.9623296	0.4636						Surgery type*Visit	6	6	36.4	0.7498298	0.6135
P-values from the mixed-effects models for the whole hypothalamus and its subunits.
Results that remained significant after FDR correction, applied across all subunits and across all timepoints (p<0.05) are shown in bold. Results not significant following FDR correction are indicated with an asterisk (*).
BMI: Body mass index, DFNum: Degrees of Freedom Numerator, DFDen : Degrees of Freedom Denominator, Surgery type * Visit : surgery type by visit interaction

## Sheet: Table S7
Supplemental material, table S7
Comparison of hypothalamus subunit volumes between high-quality and moderate-quality segmentation groups
	Baseline			4 months			12 months			24 months
	High-quality	Moderate-quality	p value	High-quality	Moderate- quality	p value	High-quality	Moderate- quality	p value	High-quality	Moderate- quality	p value
Left hypothalamus
Whole left	548.53 ± 37.29	545.06 ± 39.25	0.7205	542.90 ± 34.45	544.86 ± 43.21	0.8479	535.25 ± 45.59	548.26 ± 39.35	0.4014	510.04 ± 36.60	548.71 ± 49.04	0.0478*
Left Anterior-inferior	19,5 ± 4.36	20.33 ± 6.78	0.5123	19.65 ± 3.81	17.81 ± 5.09	0.1196	17.87 ± 3.62	20.08 ± 4.53	0.1262	17.60 ± 4.46	20.57 ± 5.30	0.1755
Left Anterior-superior	29.41 ± 5.13	29.39 ± 5.00	0.9912	28.10 ± 4.75	27.99 ± 5.17	0.9346	28.98 ± 4.77	27.11 ± 3.97	0.2476	26.90 ± 4.77	28.80 ± 6.95	0.4569
Left Posterior	167.02 ± 13.39	171.01 ± 17.90	0.2958	163.93 ± 15.08	165.34 ± 18.06	0.7483	161.95 ± 14.14	164.61 ± 12.38	0.5812	150.31 ± 14.21	161.10 ± 13.67	0.0980
Left Tubular inferior	188.71 ± 16.95	184.68 ± 22.39	0.4016	185.89 ± 13.27	194.67 ± 20.57	0.0874	182.76 ± 15.94	192.96 ± 22.00	0.1269	176.47 ± 14.91	194.90 ± 16.74	0.0147*
Left Tubular superior	143.90 ± 14.29	139.64 ± 12.20	0.2277	145.34 ± 14.77	139.05 ± 15.19	0.1250	143.69 ± 19.07	143.50 ± 14.63	0.9757	138.75 ± 12.62	143.34 ± 17.22	0.4808
Right hypothalamus
Whole Right	540.19 ± 38.73	543.03 ± 37.02	0.7712	545.38 ± 39.88	537.37 ± 40.35	0.4629	539.79 ± 46.14	551.66 ± 42.55	0.4585	514.42 ± 37.88	546.73 ± 66.20	0.1577
Right Anterior-inferior	21.73 ± 4.41	22.21 ± 5.69	0.6958	21.71 ± 4.63	20.52 ± 5.30	0.4035	21.04 ± 5.60	22.33 ± 4.24	0.5450	20.12 ± 5.99	19.06 ± 8.20	0.7314
Right Anterior-superior	28.95 ± 4.31	30.24 ± 3.35	0.2140	29.31 ± 5.03	29.08 ± 4.86	0.8687	29.75 ± 5.93	29.93 ± 4.54	0.9269	28.21 ± 6.13	29.66 ± 6.65	0.6117
Right Posterior	155.86 ± 18.19	161.54 ± 17.78	0.2220	157.06 ± 18.79	157.31 ± 15.55	0.9574	156.94 ± 14.66	158.28 ± 20.66	0.8261	147.40 ± 17.47	164.33 ± 14.43	0.0311*
Right Tubular inferior	177.02 ± 15.91	177.03 ± 15.72	0.9973	176.36 ± 16.19	177.44 ± 16.12	0.8060	175.34 ± 15.80	182.59 ± 16.42	0.2092	165.30 ± 14.35	183.08 ± 24.32	0.0420*
Right Tubular superior	156.63 ± 13.66	152.00 ± 11.20	0.1669	160.95 ± 12.51	153.01 ± 15.86	0.0373*	156.73 ± 19.65	158.53 ± 15.15	0.7799	153.39 ± 15.79	150.60 ± 23.15	0.7959
Values are presented as mean volume ± standard deviation. Results that were significant after FDR correction (p<0.05) are in bold.
Results not significant following FDR correction are indicated with an asterisk (*).

## Sheet: Table S8
Supplemental material, table S8
Linear mixed-effects models showing changes in hypothalamus subunits following bariatric surgery compared to baseline, controlling for the segmentation quality variable
Whole left hypothalamus											Whole right hypothalamus
cAIC	1807.50										cAIC	1830.60
Term	Nparm	DFNum	DFDen	F Ratio	Prob > F						Term	Nparm	DFNum	DFDen	F Ratio	Prob > F
Age	1	1	73.4	0.0695889	0.7927						Age	1	1	72.9	2.1130876	0.1503
Sex (male)	1	1	73.1	0.5051513	0.4795						Sex (male)	1	1	72.5	2.1783574	0.1443
Baseline BMI	1	1	71.7	0.030868	0.8610						Baseline BMI	1	1	71.3	0.1246885	0.7250
Surgery type	2	2	72.8	0.9741426	0.3824						Surgery type	2	2	72.4	0.5280309	0.5920
Visit	3	3	36.7	6.1962785	0.0016						Visit	3	3	33.1	0.530973	0.6642
Quality of segmentation	1	1	105.2	2.4298455	0.1220						Quality of segmentation	1	1	99.7	0.5321469	0.4674
Label 1	Left Anterior-inferior (suprachiasmatic nucleus; supraoptic nucleus (SON))										Label 6	Right Anterior-inferior (suprachiasmatic nucleus; supraoptic nucleus (SON))
cAIC	1058.97										cAIC	1070.37
Term	Nparm	DFNum	DFDen	F Ratio	Prob > F						Term	Nparm	DFNum	DFDen	F Ratio	Prob > F
Age	1	1	69.8	2.3908804	0.1266						Age	1	1	70.8	1.9018969	0.1722
Sex (male)	1	1	69.6	3.5811067	0.0626						Sex (male)	1	1	70.5	0.7671373	0.3841
Baseline BMI	1	1	64.5	0.561689	0.4563						Baseline BMI	1	1	68.0	5.2911408	0.0245*
Surgery type	2	2	65.6	0.1541774	0.8574						Surgery type	2	2	68.1	2.8824169	0.0629
Visit	3	3	35.1	3.1853324	0.0356*						Visit	3	3	32.6	1.2400509	0.3111
Quality of segmentation	1	1	111.5	0.9540376	0.3308						Quality of segmentation	1	1	118.5	0.919559	0.3395
Label 2	Left Anterior-superior (preoptic area; paraventricular nucleus (PVN))										Label 7	Right Anterior-superior (preoptic area; paraventricular nucleus (PVN))
cAIC	1046.89										cAIC	1068.39
Term	Nparm	DFNum	DFDen	F Ratio	Prob > F						Term	Nparm	DFNum	DFDen	F Ratio	Prob > F
Age	1	1	73.6	1.3630242	0.2468						Age	1	1	68.2	0.5033564	0.4804
Sex (male)	1	1	75.1	1.0779565	0.3025						Sex (male)	1	1	67.7	0.0498922	0.8239
Baseline BMI	1	1	70.6	1.1778707	0.2815						Baseline BMI	1	1	66.1	2.8709862	0.0949
Surgery type	2	2	69.2	2.4854687	0.0907						Surgery type	2	2	66.7	0.4890169	0.6154
Visit	3	3	40.1	4.1796791	0.0115						Visit	3	3	28.9	0.7482777	0.5322
Quality of segmentation	1	1	136.1	0.1879469	0.6653						Quality of segmentation	1	1	138.8	0.5317308	0.4671
Label 3	Left Posterior (mamillary body; lateral hypothalamus; tuberomamillary nucleus (TMN))										Label 8	Right Posterior (mamillary body; lateral hypothalamus; tuberomamillary nucleus (TMN))
cAIC	1476.14										cAIC	1496.94
Term	Nparm	DFNum	DFDen	F Ratio	Prob > F						Term	Nparm	DFNum	DFDen	F Ratio	Prob > F
Age	1	1	72.4	0.3554096	0.5529						Age	1	1	73.0	1.9954859	0.1620
Sex (male)	1	1	68.6	2.5398947	0.1156						Sex (male)	1	1	72.9	4.2194078	0.0436*
Baseline BMI	1	1	59.7	0.320852	0.5732						Baseline BMI	1	1	69.7	0.4642666	0.4979
Surgery type	2	2	59.9	2.6085523	0.0820						Surgery type	2	2	70.6	0.1379934	0.8713
Visit	3	3	39.0	10.785554	< 0.0001						Visit	3	3	36.5	0.0248363	0.9946
Quality of segmentation	1	1	113.5	0.7655866	0.3834						Quality of segmentation	1	1	114.1	0.0002315	0.9879
Label 4	Left Tubular inferior (arcuate nucleus; ventromedial nucleus; SON; lateral tubular nucleus; TMN)										Label 9	Right Tubular inferior (arcuate nucleus; ventromedial nucleus; SON; lateral tubular nucleus; TMN)
cAIC	1506.20										cAIC	1494.39
Term	Nparm	DFNum	DFDen	F Ratio	Prob > F						Term	Nparm	DFNum	DFDen	F Ratio	Prob > F
Age	1	1	68.3	5.3054511	0.0243*						Age	1	1	69.2	2.4938345	0.1189
Sex (male)	1	1	68.2	0.5407529	0.4646						Sex (male)	1	1	68.0	0.6038387	0.4398
Baseline BMI	1	1	66.5	0.0349268	0.8523						Baseline BMI	1	1	65.1	1.0334713	0.3131
Surgery type	2	2	68.5	1.2193113	0.3018						Surgery type	2	2	64.9	1.02311	0.3652
Visit	3	3	30.7	1.3551192	0.2749						Visit	3	3	33.6	1.3631542	0.2707
Quality of segmentation	1	1	102.5	0.7220351	0.3975						Quality of segmentation	1	1	120.4	0.7200654	0.3978
Label 5	Left Tubular superior (dorsomedial nucleus; PVN; lateral hypothalamus)										Label 10	Right Tubular superior (dorsomedial nucleus; PVN; lateral hypothalamus)
cAIC	1466.80										cAIC	1492.24
Term	Nparm	DFNum	DFDen	F Ratio	Prob > F						Term	Nparm	DFNum	DFDen	F Ratio	Prob > F
Age	1	1	71.2	0.4338067	0.5123						Age	1	1	65.8	0.1279637	0.7217
Sex (male)	1	1	69.8	0.5851115	0.4469						Sex (male)	1	1	64.9	0.0685578	0.7943
Baseline BMI	1	1	65.5	1.212089	0.2749						Baseline BMI	1	1	64.3	0.0001073	0.9918
Surgery type	2	2	66.3	4.5488455	0.0141*						Surgery type	2	2	64.8	0.4136578	0.6630
Visit	3	3	38.6	0.1029637	0.9578						Visit	3	3	33.7	1.227693	0.3148
Quality of segmentation	1	1	81.9	3.1761192	0.0784						Quality of segmentation	1	1	133.0	0.0587772	0.8088
P-values from the mixed-effects models for the whole hypothalamus and its subunits.
Results that remained significant after FDR correction across all subunits and across all timepoints (p<0.05) are shown in bold. Results not significant following FDR correction are indicated with an asterisk (*).
BMI: Body mass index, DFNum: Degrees of Freedom Numerator, DFDen : Degrees of Freedom Denominator.

## Sheet: Table S9
Supplemental material, table S9
Linear mixed-effects models showing changes in hypothalamus subunits between visits, after manual corrections of the moderate-quality segmentations
Whole left hypothalamus											Whole right hypothalamus
cAIC	1842.08										cAIC	1843.84
Term	Nparm	DFNum	DFDen	F Ratio	p-value						Term	Nparm	DFNum	DFDen	F Ratio	Prob > F
Age	1	1	69.6	0.2752365	0.6015						Age	1	1	73.3	3.2357923	0.0762
Sex (male)	1	1	69.7	0.4586453	0.5005						Sex (male)	1	1	73.3	3.3026602	0.0733
Baseline BMI	1	1	68.3	0.0017242	0.9670						Baseline BMI	1	1	71.9	0.3512435	0.5553
Surgery type	2	2	69.5	0.7087195	0.4958						Surgery type	2	2	73.7	0.9466337	0.3927
Visit	3	3	35.1	2.942618	0.0464*						Visit	3	3	32.1	1.1797533	0.3328
Label 1	Left Anterior-inferior (suprachiasmatic nucleus; supraoptic nucleus (SON))										Label 6	Right Anterior-inferior (suprachiasmatic nucleus; supraoptic nucleus (SON))
cAIC	1097.36										cAIC	1108.43
Term	Nparm	DFNum	DFDen	F Ratio	p-value						Term	Nparm	DFNum	DFDen	F Ratio	p-value
Age	1	1	70.5	2.6967337	0.1050						Age	1	1	68.8	2.4338639	0.1233
Sex (male)	1	1	63.2	3.7823331	0.0562						Sex (male)	1	1	69.6	0.3767775	0.5413
Baseline BMI	1	1	55.7	0.2994422	0.5864						Baseline BMI	1	1	66.9	4.1941927	0.0445*
Surgery type	2	2	60.3	0.3662375	0.6949						Surgery type	2	2	68.9	2.9063091	0.0614
Visit	3	3	36.1	1.3366462	0.2777						Visit	3	3	32.1	0.8211743	0.4918
Label 2	Left Anterior-superior (preoptic area; paraventricular nucleus (PVN))										Label 7	Right Anterior-superior (preoptic area; paraventricular nucleus (PVN))
cAIC	1093.24										cAIC	1108.16
Term	Nparm	DFNum	DFDen	F Ratio	p-value						Term	Nparm	DFNum	DFDen	F Ratio	p-value
Age	1	1	72.6	0.3228975	0.5716						Age	1	1	66.7	0.3616779	0.5496
Sex (male)	1	1	74.3	1.0856033	0.3008						Sex (male)	1	1	67.3	0.3535654	0.5541
Baseline BMI	1	1	70.9	0.6895254	0.4091						Baseline BMI	1	1	65.4	3.3567112	0.0715
Surgery type	2	2	69.1	1.007272	0.3705						Surgery type	2	2	66.1	0.9858555	0.3785
Visit	3	3	39.9	2.9107747	0.0462*						Visit	3	3	29.3	0.6780796	0.5725
Label 3	Left Posterior (mamillary body; lateral hypothalamus; tuberomamillary nucleus (TMN))										Label 8	Right Posterior (mamillary body; lateral hypothalamus; tuberomamillary nucleus (TMN))
cAIC	1489.68										cAIC	1514.12
Term	Nparm	DFNum	DFDen	F Ratio	p-value						Term	Nparm	DFNum	DFDen	F Ratio	p-value
Age	1	1	72.0	0.3773054	0.5410						Age	1	1	73.2	2.3893398	0.1265
Sex (male)	1	1	70.6	2.3270776	0.1316						Sex (male)	1	1	71.6	5.5644006	0.0211*
Baseline BMI	1	1	65.9	0.2387619	0.6267						Baseline BMI	1	1	68.4	0.4767113	0.4923
Surgery type	2	2	61.6	1.8530587	0.1654						Surgery type	2	2	70.5	0.050447	0.9508
Visit	3	3	39.2	9.1961349	< 0.0001						Visit	3	3	38.5	0.0602765	0.9803
Label 4	Left Tubular inferior (arcuate nucleus; ventromedial nucleus; SON; lateral tubular nucleus; TMN)										Label 9	Right Tubular inferior (arcuate nucleus; ventromedial nucleus; SON; lateral tubular nucleus; TMN)
cAIC	1547.47										cAIC	1528.59
Term	Nparm	DFNum	DFDen	F Ratio	p-value						Term	Nparm	DFNum	DFDen	F Ratio	p-value
Age	1	1	67.8	5.8970515	0.0178*						Age	1	1	68.3	4.6507224	0.0346*
Sex (male)	1	1	59.1	0.2361803	0.6288						Sex (male)	1	1	65.8	1.0540088	0.3083
Baseline BMI	1	1	52.0	0.0015558	0.9687						Baseline BMI	1	1	60.8	1.1444268	0.2889
Surgery type	2	2	57.2	0.3015922	0.7408						Surgery type	2	2	62.2	2.0375257	0.1390
Visit	3	3	32.6	1.9053483	0.1482						Visit	3	3	30.1	1.1700818	0.3375
Label 5	Left Tubular superior (dorsomedial nucleus; PVN; lateral hypothalamus)										Label 10	Right Tubular superior (dorsomedial nucleus; PVN; lateral hypothalamus)
cAIC	1523.86										cAIC	1530.06
Term	Nparm	DFNum	DFDen	F Ratio	p-value						Term	Nparm	DFNum	DFDen	F Ratio	p-value
Age	1	1	70.9	0.2880592	0.5931						Age	1	1	68.1	0.0928884	0.7615
Sex (male)	1	1	70.3	0.567128	0.4539						Sex (male)	1	1	67.5	0.1210853	0.7289
Baseline BMI	1	1	67.7	1.8159757	0.1823						Baseline BMI	1	1	65.7	0.3296917	0.5678
Surgery type	2	2	69.7	4.9773594	0.0095*						Surgery type	2	2	66.6	0.3410131	0.7123
Visit	3	3	38.5	1.5106212	0.2271						Visit	3	3	36.5	2.7028722	0.0596
P-values from the mixed-effects models for the whole hypothalamus and its subunits.
Results that remained significant after FDR correction across all subunits and across all timepoints (p<0.05) are shown in bold. Results not significant following FDR correction are indicated with an asterisk (*).
BMI: Body mass index, DFNum: Degrees of Freedom Numerator, DFDen : Degrees of Freedom Denominator.

## Sheet: Table S10
Supplemental material, table S10
Linear mixed-effects models showing changes in hypothalamus subunits between visits, after manual corrections of the moderate-quality segmentations
Label 3	Left Posterior (mamillary body; lateral hypothalamus; tuberomamillary nucleus (TMN))
Term	β	S.E.	DFDen	t Ratio	p-value
Intercept	153.65	19.74	67.1	7.78	< 0.0001
Age	0.12	0.20	72.0	0.61	0.5410
Sex (male)	-2.93	1.92	70.6	-1.53	0.1316
Baseline BMI	0.21	0.44	65.9	0.49	0.6267
Roux-en-Y	-8.76	4.72	54.5	-1.85	0.0692
DBP-DS	1.16	4.36	69.7	0.27	0.7906
4 months post-op	-1.74	1.47	61.7	-1.19	0.2400
12 months post-op	-6.24	1.56	45.8	-3.99	0.0002
24 months post-op	-11.49	2.68	27.6	-4.28	0.0002
P-values from the mixed-effects models for the whole hypothalamus and its subunits.
BMI: Body mass index, BPD-DS: biliopancreatic diversion with duodenal switch.
Results that were significant after FDR correction (p<0.05) are in bold.

[truncated: 16 more sheets: Table S11, Table S12, Table S13, Table S14, Table S15, Table S16, Table S17, Table S18, Table S19, Table S20, Table S21, Table S22, Table S23, Table S24, Table S25, Table S26]
